# Supplementary material for: Development and Application of a TaqMan-Based qPCR Assay for Detecting ENTV-2 in Goats
Source: Genes (Basel). 2025 Apr 29;16(5):529. doi: 10.3390/genes16050529 (PMC12111429; doi:10.3390/genes16050529)
Supplement: Supplementary file 1 [file genes-16-00529-s001.zip]

Archive with 1 entries (1 files):
- genes-3575665-supplementary.pdf
